# Supplementary material for: Structure-Based Drug Design of ADRA2A Antagonists Derived from Yohimbine
Source: J Med Chem. 2024 Jun 10;67(12):10135–51. doi: 10.1021/acs.jmedchem.4c00323 (PMC11215778; doi:10.1021/acs.jmedchem.4c00323)
Supplement: Supplementary file 2 — jm4c00323_si_002.csv [file jm4c00323_si_002.csv]

compound	smiles	ADRA2A IC50 (nM)	ADRA1A IC50 (nM)	NHDF viability at 1 uM (%)	NHDF viability at 10 uM (%)	RBA (2A)
Yohimbine (1)	COC(=O)[C@H]1[C@H](CC[C@@H]2[C@@H]1C[C@H]3C4=C(CCN3C2)C5=CC=CC=C5N4)O	15	1403	112	105	15
3a	O=C(OCC)[C@@H]1[C@@]2([H])C[C@@]3([H])C4=C(CCN3C[C@]2([H])CC[C@@H]1O)C(C=CC=C5)=C5N4	31	3342	111	108	11
3b	O=C(OC(C)C)[C@@H]1[C@@]2([H])C[C@@]3([H])C4=C(CCN3C[C@]2([H])CC[C@@H]1O)C(C=CC=C5)=C5N4	50	4157	108	102	48
3c	O=C([C@@H]1[C@]2(C[C@]3(C4=C(C5=C(N4)C=CC=C5)CCN3C[C@@]2(CC[C@@H]1O)[H])[H])[H])OC(C)(C)C	144	2653	117	114	21
3d	O=C([C@@H]1[C@]2(C[C@]3(C4=C(C5=C(N4)C=CC=C5)CCN3C[C@@]2(CC[C@@H]1O)[H])[H])[H])OCC(C)C	108	2637	113	113	24
3e	O=C([C@@H]1[C@]2(C[C@]3(C4=C(C5=C(N4)C=CC=C5)CCN3C[C@@]2(CC[C@@H]1O)[H])[H])[H])OC6CCCC6	239	10490	123	117	83
4a	[H][C@]12C(NC3=C4C=CC=C3)=C4CCN1C[C@@]5(CC[C@@H]([C@@H]([C@]5(C2)[H])C(OC[C@@H]6NCCC6)=O)O)[H]	45	>10000	113	106	22
4b	[H][C@]12C(NC3=C4C=CC=C3)=C4CCN1C[C@@]5(CC[C@@H]([C@@H]([C@]5(C2)[H])C(OC[C@H]6NCCC6)=O)O)[H]	54	>10000	112	103	40
4c	[H][C@]12C(NC3=C4C=CC=C3)=C4CCN1C[C@@]5(CC[C@@H]([C@@H]([C@]5(C2)[H])C(OCCNC)=O)O)[H]	37	>10000	104	91	48
4d	[H][C@]12C(NC3=C4C=CC=C3)=C4CCN1C[C@@]5(CC[C@@H]([C@@H]([C@]5(C2)[H])C(OC6CCNCC6)=O)O)[H]	46	>10000	107	104	51
4e	[H][C@]12C(NC3=C4C=CC=C3)=C4CCN1C[C@@]5(CC[C@@H]([C@@H]([C@]5(C2)[H])C(OC6CNCCC6)=O)O)[H]	57	>10000	84	82	73
4f	[H][C@]12C(NC3=C4C=CC=C3)=C4CCN1C[C@@]5(CC[C@@H]([C@@H]([C@]5(C2)[H])C(OCC6CNC6)=O)O)[H]	59	>10000	119	119	10
4g	[H][C@]12C(NC3=C4C=CC=C3)=C4CCN1C[C@@]5(CC[C@@H]([C@@H]([C@]5(C2)[H])C(OC[C@@H]6NCC6)=O)O)[H]	19	>10000	120	120	13
4h	[H][C@]12C(NC3=C4C=CC=C3)=C4CCN1C[C@@]5(CC[C@@H]([C@@H]([C@]5(C2)[H])C(OC[C@H]6NCC6)=O)O)[H]	79	>10000	116	118	55
4i	[H][C@]12C(NC3=C4C=CC=C3)=C4CCN1C[C@@]5(CC[C@@H]([C@@H]([C@]5(C2)[H])C(OC[C@@H]6CCNC6)=O)O)[H]	35	>10000	109	107	16
4j	[H][C@]12C(NC3=C4C=CC=C3)=C4CCN1C[C@@]5(CC[C@@H]([C@@H]([C@]5(C2)[H])C(OC[C@H]6CCNC6)=O)O)[H]	35	>10000	104	102	15
4k	[H][C@]12C(NC3=C4C=CC=C3)=C4CCN1C[C@@]5(CC[C@@H]([C@@H]([C@]5(C2)[H])C(O[C@@H]6CCNC6)=O)O)[H]	38	>10000	99	91	26
4l	[H][C@]12C(NC3=C4C=CC=C3)=C4CCN1C[C@@]5(CC[C@@H]([C@@H]([C@]5(C2)[H])C(O[C@H]6CCNC6)=O)O)[H]	18	>10000	100	94	20
4m	[H][C@]12C(NC3=C4C=CC=C3)=C4CCN1C[C@@]5(CC[C@@H]([C@@H]([C@]5(C2)[H])C(OC6CNC6)=O)O)[H]	21	>10000	77	77	17
4n	[H][C@]12C(NC3=C4C=CC=C3)=C4CCN1C[C@@]5(CC[C@@H]([C@@H]([C@]5(C2)[H])C(O[C@@H]6C[C@@H](N)C6)=O)O)[H]	18	>10000	93	89	14
4o	[H][C@]12C(NC3=C4C=CC=C3)=C4CCN1C[C@@]5(CC[C@@H]([C@@H]([C@]5(C2)[H])C(O[C@H]6C[C@@H](N)C6)=O)O)[H]	30	>10000	84	86	12
4p	[H][C@]12C(NC3=C4C=CC=C3)=C4CCN1C[C@@]5(CC[C@@H]([C@@H]([C@]5(C2)[H])C(O[C@H]6CCN(C)C6)=O)O)[H]	23	3823	88	80	22
4r	[H][C@]12C(NC3=C4C=CC=C3)=C4CCN1C[C@@]5(CC[C@@H]([C@@H]([C@]5(C2)[H])C(O[C@H]6CCOC6)=O)O)[H]	20	537	119	112	25
4s	[H][C@]12C(NC3=C4C=CC=C3)=C4CCN1C[C@@]5(CC[C@@H]([C@@H]([C@]5(C2)[H])C(OC6COC6)=O)O)[H]	35	1936	112	102	67
5a	[H][C@]12C(NC3=C4C=CC=C3)=C4CCN1C[C@@]5(CC[C@@H]([C@@H]([C@]5(C2)[H])C(NC6CNC6)=O)O)[H]	119	>10000	90	88	284
5b	[H][C@]12C(NC3=C4C=CC=C3)=C4CCN1C[C@@]5(CC[C@@H]([C@@H]([C@]5(C2)[H])C(N[C@H]6CCNC6)=O)O)[H]	574	>10000	88	88	999
